# Supplementary material for: Serine hydroxymethyltransferase controls blood-meal digestion in the midgut of Aedes aegypti mosquitoes
Source: Parasit Vectors. 2019 Sep 24;12:460. doi: 10.1186/s13071-019-3714-2 (PMC6757384; doi:10.1186/s13071-019-3714-2)
Supplement: Supplementary file 3 — Additional file 3: Table S2. Digestion enzymes of A. aegypti and their conservative analysis in different species of mosquitoes. [file 13071_2019_3714_MOESM3_ESM.xlsx]

## Sheet: Table S2
Additional file 3: Table S2. Digestion enzymes of Aedes aegypti and their conservative analysis in different species of mosquitoes
Named in Ref	Gene ID in VectorBase	RefSeq of protein in NCBI	RefSeq of mRNA in NCBI	Responding to SHMT RNAi	Location in Genome AaegL5	Product/Note in NCBI	Description in VectorBase	Aedes albopictus	Anopheles gambiae	Anopheles sinensis	Anopheles stephensi	Anopheles darlingi	Anopheles dirus	Culex quinquefasciatus
AaET	AAEL007818	CAA45714.1	X64362.1	stable	Chromosome 2: 272,473,958-272,474,917 forward strand	trypsin 3A1 isoform X2/Trypsin-like serine protease	Trypsin 3A1 Precursor	XP_019540373 (79%)	CAA80515.1 (57%)	KFB42844.1(55%)	AAB66878.1(54%)	ETN60642.1（54%）	ABE97919.1(45%)	AAB37260.1(52%)
trypsin precursor/AaLT	AAEL013284	AAA29356.1	M77814.1	down	Chromosome 2: 94,807,100-94,807,973 reverse strand	collagenase/Trypsin-like serine protease	late trypsin 1, serine-type enodpeptidase	AAN73017.1(92%)	XP_316419.4（66%）	KFB48603.1（64%）	AAB66878.1(36%)	ETN67997.1（60%）	ABE97919.1(31%)	XP_001846625.1（71%）
Aa5G1	AAEL013712	CAA45715.1	X64363.1	down	Chromosome 3: 307,816,403-307,817,330 forward strand	trypsin 5G1	Trypsin 5G1 Precursor	XP_019525260.1 (79%)	CAA80512.1 (64%)	KFB42844.1(64%)	AAB66878.1(60%)	ETN60642.1（62%）	ABE97919.1(47%)	XP_001847361.1（62%）
	AAEL004885	XP_021693791.1	XM_021838099.1	stable	Chromosome 1: 288,181,359-288,190,547 forward strand	trypsin/Trypsin-like serine protease	oviductin	XP_019534012.1（84%）	XP_313850.5(56%)	KFB53638.1（66%）	AAB66878.1（38%）	ETN62495.1（55%）	ABE97919.1（36%）	EDS31641.1（69%）
	AAEL006376	XP_001651954.2	XM_001651904.2	stable	Chromosome 1: 101,053,170-101,054,242 reverse strand	trypsin/Trypsin-like serine protease	trypsin, putative	XP_019543394.1（82%）	XP_001688885.1(48%)	KFB49283.1（46%）	AAS01053.1（26%）	ETN60579.1（46%）	ABP35930.1（30%）	XP_001862770.1（62%）
	AAEL007602	XP_001658492.2	XM_001658442.2	down	Chromosome 3: 18,171,068-18,177,207 forward strand	trypsin-1/Trypsin-like serine protease	trypsin, putative	XP_019559204.1（93%）	XP_321971.5(48%)	KFB43680.1（48%）	AAB66878.1（35%）	ETN64110.1（46%）	ABE97918.1（31%）	XP_001864827.1（71%）
	AAEL013703	XP_001663900.2	XM_001663850.2	down	Chromosome 3: 307,745,997-307,746,866 forward strand	trypsin-1/Trypsin-like serine protease	Trypsin	XP_019529704.1（78%）	CAA80512.1（54%）	KFB42844.1（53%）	AAA97479.1（53%）	ETN60642.1（52%）	ABE97919.1（46%）	XP_001846713.1（57%）
	AAEL000203	XP_021707394.1	XM_021851702.1	stable	Chromosome 3: 214,757,555-214,763,799 forward strand	trypsin-1/Trypsin-like serine protease	trypsin	XP_019534381.1（88%）	CAA80512.1（42%）	KFB42846.1（39%）	AAA97479.1（42%）	ETN63057.1（50%）	ABE97919.1（35%）	XP_001842272.1（60%）
	AAEL016975	XP_021702729.1	XM_021847037.1	up	Chromosome 2: 396,200,486-396,201,560 reverse strand	trypsin-1/Trypsin-like serine protease	no	XP_019561691.1(85%)	XP_319873.4(62%)	KFB36981.1(62%)	AAB66878.1(35%)	ETN65771.1（59%）	ABE97918.1（29%）	XP_001842577.1（74%）
	AAEL004543	XP_021694261.1	XM_021838569.1	down	Chromosome 1: 145,100,687-145,154,373 reverse strand.	trypsin-1/Trypsin-like serine protease	trypsin, putative	XP_019562676.1（89%）	XP_321740.5（67%）	KFB52580.1（65%）	AAB66878.1（36%）	ETN64181.1(66%)	ABE97918.1（31%）	XP_001845051.1（70%）
	AAEL007519	XP_001658406.2	XM_001658356.2	down	Chromosome 1: 199,195,495-199,209,773 reverse strand.	trypsin-1/Trypsin-like serine protease	oviductin	XP_019561987.1（91%）	XP_313873.5（69%）	KFB53421.1（68%）	AAA97479.1（36%）	ETN62922.1（68%）	ABE97919.1（35%）	XP_001845721.1（73%）
	AAEL026347	XP_021712585.1	XM_021856893.1	up	Chromosome 1: 199,235,542-199,281,711 reverse strand.	trypsin-1/Trypsin-like serine protease	no	XP_019542546.1（90%）	XP_313871.5（57%）	KFB53421.1（59%）	AAA97479.1（36%）	ETN62921.1（59%）	ABE97919.1（36%）	XP_001845721.1（69%）
	AAEL011889	XP_011493631.1=XP_001655766.1	XM_011495329.2= XM_001655716.2	stable	Chromosome 2: 396,189,999-396,191,456 forward strand	trypsin-1/Trypsin-like serine protease	serine-type enodpeptidase	XP_019561713.1（93%）	XP_319873.4（63%）	KFB36981.1（62%）	AAA97479.1（33%）	ETN65771.1（61%）	ABE97918.1（31%）	XP_001842576.1（77%）
	AAEL011891	XP_001655767.1	XM_001655717.2	up	Chromosome 2: 396,191,789-396,192,806 forward strand	trypsin-1/Trypsin-like serine protease	serine-type enodpeptidase	XP_019561712.1（90%）	XP_319873.4（63%）	KFB36981.1（63%）	AAA97479.1（34%）	ETN65771.1（61%）	ABE97919.1（28%）	XP_001842576.1（78%）
	AAEL011888	XP_001655764.1	XM_001655714.2	up	Chromosome 2: 396,169,649-396,170,782 forward stran	trypsin-1/Trypsin-like serine protease	serine-type enodpeptidase	XP_019561689.1（84%）	XP_319874.4（61%）	KFB42847.1（34%）	AAB66878.1（33%）	ETN65770.1（55%）	ABE97919.1（28%）	XP_001842575.1（56%）
	AAEL009843	XP_001660449.1	XM_001660399.2	stable	Chromosome 3: 18,948,275-18,949,411 forward strand	trypsin-1/Trypsin-like serine protease	serine-type enodpeptidase	XP_019559198.1（77%）	XP_321960.2（53%）	KFB43680.1（46%）	AAA97479.1（34%）	ETN64110.1（43%)	ABE97919.1（31%）	XP_001863473.1（49%）
	AAEL006425	XP_001657786.1	XM_001657736.2	down	Chromosome 2: 414,430,621-414,431,754	trypsin-1/Trypsin-like serine protease	Trypsin	XP_019535855.1(92%)	CAA80512.1(65%)	KFB42847.1(57%)	AAA97479.1(65%)	ETN60642.1(66%)	ABE97919.1(49%)	XP_001848608.1(72%)
	AAEL025114	XP_021709641.1	XM_021853949.1	down	Chromosome 3: 313,345,722-313,347,758 reverse stran	trypsin-2/Trypsin-like serine protease	no	XP_019555341.1（88%）	XP_555167.1(45%)	KFB42847.1(45%)	AAA97479.1(43%)	ETN60642.1(44%)	ABE97919.1(39%)	XP_001847028.1（43%）
	AAEL015638	XP_001647579.2	XM_001647529.2	stable	Chromosome 2: 60,861,916-60,862,968 forward strand	trypsin-3/Trypsin-like serine protease	trypsin	XP_019526485.1（57%）	XP_316143.4 (36%)	KFB42848.1（34%）	AAB66878.1（36%）	ETN64912.1（37%）	ABE97918.1（35%）	XP_001846194.1（40%）
	AAEL011553	XP_001655419.1	XM_001655369.2	down	Chromosome 3: 313,281,674-313,283,472 forward strand	trypsin-3/Trypsin-like serine protease	trypsin	XP_019555376.1（83%）	XP_317829.4（63%）	KFB47519.1（59%）	AAA97479.1（42%）	ETN61483.1(55%)	ABE97919.1（41%）	XP_001844555.1（66%）
	AAEL024571	XP_021712427.1	XM_021856735.1	stable	Scaffold NIGP01001297: 1,605-2,961 forward strand	trypsin-4/Trypsin-like serine protease	no	XP_019534381.1(63%)	XP_001231167.2(51%)	KFB35199.1(48%)	AAA97479.1(40%)	ETN63057.1(52%)	ABE97919.1(38%)	XP_001842272.1(60%)
	AAEL025491	XP_021703076.1	XM_021847384.1	up	Chromosome 2: 414,422,712-414,423,565 reverse stran	trypsin-4-like/Trypsin-like serine protease	no	XP_019535855.1(51%)	CAA80515.1 (50%)	KFB42844.1(48%)	AAA97479.1(50%)	ETN60642.1(50%)	ABE97919.1(42%)	XP_001848608.1(54%)
	AAEL006429	XP_001657792.2	XM_001657742.2	up	Chromosome 2: 414,389,497-414,390,825 reverse strand	trypsin-7/Trypsin-like serine protease	trypsin	XP_019551694.1(68%)	XP_317172.2(38%）	KFB42848.1(42%)	AAB66878.1(40%)	ETN60642.1(39%)	ABE97919.1(41%)	P_001848608.1(41%)
	AAEL006903	XP_001658080.2	XM_001658030.2	down	Chromosome 2: 339,167,171-339,168,202 reverse strand	trypsin-7/Trypsin-like serine protease	trypsin	XP_019543102.1(82%)	XP_554157.3(56%)	KFB42848.1(42%)	AAB66878.1(43%)	ETN60642.1(45%)	ABE97919.1(37%)	XP_001848608.1(43%)
	AAEL006403	XP_001657788.1	XM_001657738.2	stable	Chromosome 3: 159,878,210-159,879,320 reverse strand	trypsin-7/Trypsin-like serine protease	trypsin	XP_019551693.1（75%）	XP_317172.2（35%）	KFB35722.1(37%)	AAA97479.1（34%）	ETN60642.1（33%）	ABE97919.1（31%）	XP_001848608.1（33%）
	AAEL005611	XP_001651144.1	XM_001651094.2	stable	Chromosome 3: 159,878,210-159,879,320 reverse strand	trypsin-7Trypsin-like serine protease	trypsin	XP_019529891.1（89%）	XP_001689377.2（60%）	KFB43603.1（62%）	AAB66878.1（38%）	ETN60426.1（54%）	ABE97919.1(36%)	XP_001847492.1(77%)
AaCHYMO/chymotrypsin-like protease precursor	AAEL003060	XP_001663061.2	XM_001663011.2	down	Chromosome 2: 355,319,721-355,320,790 forward strand	trypsin-1/Trypsin-like serine protease	female-specific chymotrypsin	XP_019549892.1(84%)	XP_321971.5(55%)	KFB43680.1(54%)	AAA97479.1(35%)	ETN64110.1(48%)	ABE97918.1（31%）	XP_001842458.1（75%）
AaJA15/chymotrypsin-like serine protease	AAEL001703	AAX56968.1	AY957559.2	stable	Chromosome 2: 87,887,477-87,888,435 forward strand	serine protease SP24D/Trypsin-like serine protease	juvenile hormone-regulated chymotrypsin-like serine protease	XP_019550944.1（72%）	XP_313940.4（43%）	KFB35416.1（40%）	AAS01053.1（38%）	AAD17493.1（35%）	ABE97919.1(32%)	XP_001865429.1（32%）
	AAEL008782	XP_001659473.2	XM_001659423.2	stable	Chromosome 2: 158,329,507-158,330,485 reverse strand.	chymotrypsin-1/Trypsin-like serine protease	serine-type enodpeptidase	XP_019562456.1（88%）	XP_316577.4（63%）	KFB51475.1（64%）	AAA97479.1（35%）	ETN65012.1（62%）	ABE97919.1(36%)	XP_001848041.1（66%）
	AAEL002177	XP_001654842.2	XM_001654792.2	down	Chromosome 1: 243,501,571-243,502,541 forward strand	chymotrypsin-1/Trypsin-like serine protease	serine-type enodpeptidase	XP_019541777.1(87%)	XP_001689275.1(43%)	KFB50041.1（43%）	AAB66878.1（34%）	ETN60925.1（46%）	ABE97919.1（33%）	XP_001848832.1（56%）
	AAEL006383	XP_001651956.2	XM_001651906.2	stable	Chromosome 1: 101,075,237-101,076,721 forward strand	chymotrypsin-1/Trypsin-like serine protease	chymotrypsin, putative	XP_019543396.1(82%)	XP_552668.3(54%)	KFB49411.1(57%)	No significant similarity	ETN60578.1(41%)	ABE97919.1(26%)	XP_001862768.1(60%)
	AAEL002347	XP_001661388.1	XM_001661338.2	down	Chromosome 2: 175,103,786-175,104,826 reverse strand	chymotrypsin-1/Trypsin-like serine protease	serine-type enodpeptidase	XP_019526019.1(89%)	XP_565054.3(65%)	KFB51111.1(67%)	AAB66878.1(33%)	ETN64084.1(67%)	ABE97919.1(30%)	XP_001849502.1(73%)
	AAEL008784	XP_001659472.1	XM_001659422.2	stable	Chromosome 2: 158,300,257-158,301,321 forward strand.	chymotrypsin-1/Trypsin-like serine protease	serine-type enodpeptidase	XP_019562485.1(87%)	XP_316577.4(62%)	KFB50856.1(66%)	AAA97479.1(35%)	ETN65012.1(68%)	ABE97919.1(29%)	XP_001848039.1(72%)
	AAEL006919	XP_001652336.1	XM_001652286.2	up	Chromosome 3: 144,321,299-144,322,794 reverse strand	chymotrypsin-1/Trypsin-like serine protease	serine-type enodpeptidase	XP_019532832.1（87%）	XP_312395.5（68%）	KFB34872.1（68%）	AAB66878.1（34%）	ETN58744.1（67%）	ABE97919.1（29%)	XP_001852003.1（69%）
	AAEL004505	XP_001649266.2	XM_001649216.2	stable	Chromosome 2: 451,315,430-451,316,542 reverse strand	chymotrypsin/Trypsin-like serine protease	serine collagenase 1 precursor, putative	XP_019537397.1（80%）	XP_001231095.2（54%）	KFB53640.1（52%）	AAA97479.1（26%）	ETN65280.1（49%	ABE97918.1（27%)	XP_001844181.1（61%）
	AAEL011920	XP_021709867.1	XM_021854175.1	down	Chromosome 3: 351,330,119-351,331,257 reverse strand.	chymotrypsin-2/Trypsin-like serine protease	serine-type enodpeptidase	XP_019527733.1（94%）	XP_552323.2（63%	KFB50043.1（62%）	AAB66878.1（28%）	ETN67729.1（62%）	ABE97919.1(28%)	XP_001861619.1（89%）
	AAEL017475	XP_021709866.1	XM_021854174.1	stable	Chromosome 3: 351,329,268-351,330,229 forward strand	chymotrypsin-2/Trypsin-like serine protease	no	XP_019527732.1（92%）	XP_001689276.1（46%）	KFB50042.1（50%）	AAB66878.1（37%）	ETN67728.1（50%）	ABE97919.1（33%）	XP_001861620.1（65%）
	AAEL011922	XP_021709865.1	XM_021854173.1	stable	Chromosome 3: 351,331,708-351,332,773 reverse strand.	chymotrypsin-2/Trypsin-like serine protease	serine-type enodpeptidase	XP_019548709.1（91%）	XP_552323.2（64%）	KFB50043.1（64%）	AAB66878.1（29%）	ETN67729.1（61%）	ABE97919.1（29%）	XP_001861619.1（87%）
	AAEL011917	XP_001662080.2	XM_001662030.2	down	Chromosome 3: 351,315,590-351,316,638 forward strand.	chymotrypsin-2/Trypsin-like serine protease	serine-type enodpeptidase	XP_019548718.1（89%）	XP_001689275.1（53%）	KFB50041.1（58%）	AAB66878.1（38%）	ETN67727.1（54%）	ABE97919.1（33%）	XP_001861621.1（70%）
	AAEL011916	XP_001662079.2	XM_001662029.2= XM_001662028.2	stable	Chromosome 3: 351,306,416-351,307,482 forward strand	chymotrypsin-2/Trypsin-like serine protease	serine-type enodpeptidase	XP_019527685.1（93%）	XP_552320.3（69%）	KFB50036.1（72%）	AAB66878.1（37%）	ETN67726.1（71%）	ABE97919.1（32%）	XP_001861618.1（81%）
	AAEL011929	XP_001662078.2	XM_001662028.2= XM_001662029.2	down	Chromosome 3: 351,294,956-351,295,953 forward strand.	chymotrypsin-2/Trypsin-like serine protease	serine-type enodpeptidase	XP_019548742.1（94%）	XP_552320.3（66%）	KFB50036.1（73%）	AAB66878.1（36%）	ETN67726.1（70%）	ABE97919.1（31%）	XP_001861618.1（86%）
	AAEL020852	XP_001662077.2	XM_001662027.2= XM_001662026.2	stable	Chromosome 3: 351,280,137-351,281,058 forward strand	chymotrypsin-2/Trypsin-like serine protease	no	XP_019548753.1（91%）	XP_001689275.1（48%）	KFB50036.1（60%）	AAB66878.1（38%）	ETN67726.1（59%）	ABE97919.1（32%）	XP_001861618.1（64%）
	AAEL009680	XP_001653945.2	XM_001653895.2	down	Chromosome 3: 209,578,913-209,580,154 forward strand.	chymotrypsin-2/Trypsin-like serine protease	chymotrypsin, putative	XP_019525646.1（84%）	XP_318940.4（46%）	KFB51111.1（39%）	AAB66878.1（32%）	ETN61839.1（53%）	ABE97919.1（28%）	XP_019525646.1（84%）
	AAEL006627	XP_001652121.2	XM_001652071.2	stable	Chromosome 2: 463,226,014-463,226,973 forward strand	chymotrypsin-2/Trypsin-like serine protease	serine-type enodpeptidase	XP_019561347.1（93%）	XP_001689275.1（49%）	KFB50036.1（70%）	AAB66878.1（36%）	ETN67726.1（69%）	ABE97919.1（33%）	XP_001861618.1（82%）
	AAEL002360	XP_021698905.1	XM_021843213.1	down	Chromosome 2: 175,126,538-175,127,614 forward strand	chymotrypsin-2/Trypsin-like serine protease	serine-type enodpeptidase	XP_019525841.1（83%）	XP_309032.2（59%）	KFB51111.1（66%）	AAB66878.1（37%）	AAD17493.1（59%）	ABE97919.1(31%)	XP_001845738.1(73%)
	AAEL024934	XP_021698904.1	XM_021843212.1	down	Chromosome 2: 175,115,784-175,116,842 reverse strand	chymotrypsin-2/Trypsin-like serine protease	no	XP_019526019.1(83%)	XP_565054.3(61%)	KFB48664.1962%)	AAB66878.1（35%）	ETN64084.1（63%）	ABE97919.1（33%）	XP_001849502.1（70%）
	AAEL022646	XP_021698609.1	XM_021842917.1	stable	Chromosome 2: 157,463,457-157,471,776 forward strand.	chymotrypsin-2/Trypsin-like serine protease	Larval chymotrypsin-like protein	XP_019562486.1(95%)	XP_565496.1(61%)	KFB48664.1(57%)	AAB66878.1(36%)	ETN67024.1(59%)	ABE97919.1(30%)	XP_001848065.1(80%)
	AAEL015294	XP_001647783.2	XM_001647733.2	stable	Chromosome 2: 93,208,338-93,209,488 reverse strand.	chymotrypsin-2/Trypsin-like serine protease	serine-type enodpeptidase	XP_019557811.1(80%)	XP_308619.3(41%)	KFB48664.1(38%)	AAB66878.1(37%)	AAD17494.1(41%)	ABE97919.1(33%)	XP_001845738.1(40%)
	AAEL024686	XP_001662076.1	XM_001662026.2= XM_001662027.2	stable	Chromosome 3: 351,275,368-351,276,297 reverse strand.	chymotrypsin-2/Trypsin-like serine protease	no	XP_019548753.1(92%)	XP_001689275.1(48%)	KFB50036.1(60%)	AAB66878.1(38%)	ETN67726.1(59%)	ABE97919.1(32%)	XP_001861618.1(64%)
	AAEL011230	XP_001661505.1	XM_001661455.2	stable	Chromosome 3: 239,385,331-239,386,351 forward strand	chymotrypsin-2/Trypsin-like serine protease	chymotrypsin, putative	XP_019545332.1(80%)	XP_001689276.1(33%)	KFB50042.1(34%)	AAB66878.1(31%)	ETN64083.1(33%)	ABE97919.1(31%)	XP_001864433.1(67%)
	AAEL001690	XP_001659961.1	XM_001659911.2	stable	Chromosome 2: 87,016,004-87,017,001 reverse strand.	chymotrypsin-2/Trypsin-like serine protease	serine-type enodpeptidase	XP_019557747.1(89%)	XP_315325.4(46%)	KFB44430.1(49%)	AAB66878.1(31%)	ETN59067.1(35%)	ABE97919.1(30%)	XP_001865429.1(56%)
	AAEL007938	XP_001658738.1	XM_001658688.2	stable	Chromosome 3: 61,005,526-61,006,551 reverse strand.	chymotrypsin-2/Trypsin-like serine protease	serine-type enodpeptidase,	XP_019527685.1(81%)	XP_001689275.1(47%)	KFB50036.1(68%)	AAB66878.1(34%)	ETN67726.1(65%)	ABE97919.1(31%)	XP_001861618.1(75%)
	AAEL002288	XP_001661226.1	XM_001661176.2	stable	Chromosome 3: 375,983,474-375,985,651 reverse strand	trypsin-3/Trypsin-like serine protease	serine protease	XP_019931973.1（61%）	ART33387.1(42%)	KFB49751.1(49%)	AAB66878.1(31%)	ETN61717.1(44%)	ABE97918.1(28%)	XP_001847357.1(50%)
	AAEL008767	XP_001659474.1	XM_001659424.2	stable	Chromosome 2: 158,338,081-158,339,121 forward strand.	chymotrypsin-1/Trypsin-like serine protease	serine protease	XP_019562458.1(82%)	XP_316577.4(61%)	KFB50856.1(63%)	AAS01053.1(29%)	ETN65012.1(64%)	ABE97919.1(29%)	XP_001848041.1(65%)
serine protease I(AaSPⅠ）	AAEL007432	ACV07660.1	GQ398043.1	stable	Chromosome 2: 134,860,599-134,861,556 forward strand.	brachyurin/Trypsin-like serine protease	serine collagenase 1 precursor, putative	XP_019553935.1(96%)	XP_308603.4(64%)	KFB40384.1(60%)	no significant similarity	ETN67997.1(33%)	ABE97918.1(25%)	XP_001846625.1(75%)
serine protease II(AaSPⅡ)	AAEL008093	ACV07661.1	GQ398044.1	stable	no	no	no	XP_019544087.1(67%)	XP_309917.4(36%)	KFB38804.1(53%)	AAB66878.1(36%)	ETN64912.1(53%)	ABE97919.1(36%)	XP_001865139.1(56%)
serine protease III(AaSPⅢ)	AAEL013623	ACV07662.1	GQ398045.1	stable	Chromosome 1: 61,829,530-61,831,941 forward strand.	trypsin eta/Trypsin-like serine protease	trypsin	XP_019544087.1(68%)	XP_309917.4(36%)	KFB38804.1(55%)	AAB66878.1(33%)	ETN64912.1(56%)	ABE97919.1(34%)	XP_001865139.1(55%)
serine protease Ⅳ(AaSPⅣ)	AAEL013628	ACV07663.1	GQ398046.1	stable	Chromosome 1: 61,847,464-61,857,631 forward strand.	trypsin alpha-3/Trypsin-like serine protease	trypsin-eta, putative	XP_019544087.1(67%)	XP_316143.4（41%）	KFB38804.1(51%)	AAB66878.1(36%)	ETN64912.1(53%)	ABE97919.1(36%)	XP_001865140.1(51%)
serine protease Ⅴ(AaSPⅤ)	AAEL008085	ACV07664.1	GQ398047.1	stable	no	no	no	XP_019544087.1(70%)	XP_316143.4（41%）	KFB38804.1(53%)	AAB66878.1(36%)	ETN64912.1(54%)	ABE97919.1(36%)	XP_001865138.1(58%)
serine proteaseⅥ (AaSPⅥ)	AAEL010196	ACV07665.1	GQ398048.1	down	Chromosome 3: 307,804,366-307,805,304 forward strand	trypsin 5G1/Trypsin-like serine protease	trypsin	XP_019525260.1(79%)	CAA80512.1(63%)	KFB42844.1(64%)	AAA97479.1(63%)	ETN60642.1(62%)	ABE97919.1(47%)	AAB37261.1(62%)
serine protease Ⅶ(AaSPⅦ)	AAEL010202	ACV07666.1	GQ398049.1	down	Chromosome 3: 307,860,717-307,861,621 forward strand	trypsin 5G1-like/Trypsin-like serine protease	trypsin	XP_019525266.1(79%)	CAA80512.1(61%)	KFB42846.1(58%)	AAB66878.1(59%)	ETN60642.1(57%)	ABE97919.1(47%)	XP_001847361.1(67%)
serine protease	AAEL000028	XP_001647865.1	XM_001647815.3	stable	Chromosome 3: 105,097,961-105,132,164 forward strand	serine protease easter/Trypsin-like serine protease	Clip-Domain Serine Protease family B	XP_019544289.1(92%)	XP_307755.1(56%)	KFB41614.1(56%)	AAB66878.1(31%)	ETN59570.1(55%)	ABE97918.1(38%)	XP_001866674.1(67%)
serine protease 1	AAEL012558	XP_001662698.1	XM_001662648.2	down	Chromosome 2: 6,442,392-6,443,578 reverse strand	serine protease 1/Trypsin-like serine protease	serine collagenase 1 precursor, putative	XP_019538799.1(95%)	XP_315714.4(65%)	KFB47099.1(62%)	AAB66878.1(26%)	ETN60717.1(63%)	ABE97919.1(30%)	XP_001843407.1(78%)
AaCPA-I	AAEL010782	AAT36725.1	AY590487	down	Chromosome 2: 304,977,565-304,978,958 reverse strand.	zinc carboxypeptidase A 1/Carboxypeptidase activation peptide	carboxypeptidase	XP_019538285.1(89%)	XP_318615.2(65%)	KFB35478.1（67%）	ALN12434.1（67%）	ETN60383.1（67%）	No significant similarity	XP_001861971.1(75%)
AaCPA-II	AAEL020960	AAT36726.1	AY590488	stable	Chromosome 1: 43,918,659-43,930,679 reverse strand.	zinc carboxypeptidase/Carboxypeptidase activation peptide	Carboxypeptidase A	XP_019525788.1(89%)	XP_003437177.1（64%）	AHC32029.1(68%)	ALN12434.1(41%)	ETN60109.1(63%)	No significant similarity	XP_001861971.1(77%)
AaCPA-III	AAEL008600	AAT36727.1	AY590489	stable	Chromosome 2: 363,016,493-363,018,191 reverse strand	zinc carboxypeptidase/Carboxypeptidase activation peptide	zinc carboxypeptidase	KXJ71766.1(90%)	XP_001689001.1(63%)	AHC32030.1(66%)	ALN12434.1(42%)	ETN58890.1(64%)	No significant similarity	XP_001843609.1(73%)
AaCPA-V	AAEL008609	XP_001653328.2	AY590491	down	Chromosome 2: 17,435,501-17,437,172 reverse strand.	venom serine carboxypeptidase/Serine carboxypeptidase	retinoid-inducible serine carboxypeptidase	XP_019549773.1（88%）	XP_001689001.1（62% ）	AHC32030.1（63% ）	No significant similarity	ETN58892.1 （55% ）	No significant similarity	XP_001843609.1（64% ）
AaCPA-VI	AAEL003424	XP_001656792.2	AY590492	down	Chromosome 3: 348,915,612-348,917,101 reverse strand.	carboxypeptidase B/Carboxypeptidase activation peptide	zinc carboxypeptidase	KXJ81228.1（92%）	XP_554784.3（65%）	AHC32031.1（67%）	ALN12434.1（47%）	ETN64767.1（66%）	No significant similarity	XP_001851495.1（73%）
AaCPA-VII	AAEL010776	XP_001654886.2	AY590493	down	Chromosome 2: 305,031,627-305,033,000 forward strand.	carboxypeptidase B/Carboxypeptidase activation peptide	zinc carboxypeptidase	XP_019549289.1（91%）	XP_318615.2（68%）	KFB35478.1（71%）	ALN12434.1（70%）	ETN60383.1（70%）	No significant similarity	XP_001861971.1（80%）
AaCPB-I	AAEL001863	AAT36732.1	AY590494	down	Chromosome 2: 184,431,863-184,433,353 forward strand.	carboxypeptidase B/Carboxypeptidase activation peptide	zinc carboxypeptidase	XP_019931990.1 (87%)	XP_316270.4 (54%)	AHC32036.1(55%)	ADD31639.1 (36%)	ETN61645.1 (56%)	No significant similarity	XP_001856154.1 (64%)
AaCPB-II	AAEL001839	AAT36733.1	AY590495	stable	Chromosome 2: 184,402,350-184,404,009 forward strand.	carboxypeptidase B/Carboxypeptidase activation peptide	zinc carboxypeptidase	XP_019931988.1 (86%)	XP_001688824.1 (67%)	KFB50551.1 (66%)	ADD31639.1 (47%)	ETN61644.1 (67%)	No significant similarity	XP_001856169.1 (71%)
AaCPB-III	AAEL001840	AAT36734.1	AY590496	stable	Chromosome 2: 184,353,549-184,355,386 reverse strand.	carboxypeptidase B/Carboxypeptidase activation peptide	zinc carboxypeptidase	XP_019931987.1 (87%)	XP_316275.4 (56%)	AHC32035.1 (57%)	ADD31639.1 (56%)	ETN61642.1（55%）	No significant similarity	XP_001856180.1 （68%）
AaCPB-IV	AAEL001844	ABO21075.1	EF423586	down	Chromosome 2: 184,355,451-184,362,978 reverse strand.	carboxypeptidase B/Carboxypeptidase activation peptide	zinc carboxypeptidase	XP_019931986.1（80%）	XP_001688825.1（48%）	KFB50551.1（54%）	ADD31639.1（46%）	ETN61643.1(48%)	No significant similarity	XP_001856173.1 (59%)
AaCPB-V	AAEL001855	ABO21076.1	EF423587	down	Chromosome 2: 184,412,121-184,414,141 forward strand.	carboxypeptidase B/Carboxypeptidase activation peptide	zinc carboxypeptidase	XP_019931948.1(86%)	XP_316270.4 (43%)	AHC32036.1 (45%)	ALN12434.1(32%)	ETN61645.1 (48%)	No significant similarity	XP_001856160.1 (63%)
